# Supplementary material for: Effect of Cytochrome P450 Family 2 Subfamily R Member 1 Variants on the Predisposition of Coronary Heart Disease in the Chinese Han Population
Source: Front Cardiovasc Med. 2021 Jun 28;8:652729. doi: 10.3389/fcvm.2021.652729 (PMC8273490; doi:10.3389/fcvm.2021.652729)
Supplement: Supplementary file 2 [file Table_2.XLSX]

## Sheet: Sheet1
Sample_ID	FID	PID	gender（1=male，2=female）	group（1=control，2=CHD case）	rs6486205	rs10741657	rs2060793
CHD case	0	0	1	2	T T	A A	A A
CHD case	0	0	1	2	G G	G G	G G
CHD case	0	0	1	2	G G	G G	G G
CHD case	0	0	1	2	G G	G G	G G
CHD case	0	0	2	2	T T	A A	A A
CHD case	0	0	1	2	G G	G G	G G
CHD case	0	0	1	2	G G	G G	G G
CHD case	0	0	2	2	G T	G A	G A
CHD case	0	0	2	2	G G	G G	G G
CHD case	0	0	1	2	T T	A A	A A
CHD case	0	0	1	2	G G	G G	G G
CHD case	0	0	1	2	G G	G G	G G
CHD case	0	0	1	2	G T	G A	G A
CHD case	0	0	1	2	G T	G A	G A
CHD case	0	0	2	2	G T	G A	G A
CHD case	0	0	1	2	G G	G G	G G
CHD case	0	0	2	2	G T	G A	G A
CHD case	0	0	1	2	G T	G A	G A
CHD case	0	0	1	2	G G	G G	G G
CHD case	0	0	1	2	G T	G A	G A
CHD case	0	0	1	2	G T	G A	G A
CHD case	0	0	1	2	T T	A A	A A
CHD case	0	0	1	2	G T	G A	G A
CHD case	0	0	1	2	G G	G G	G G
CHD case	0	0	1	2	T T	A A	A A
CHD case	0	0	1	2	T T	A A	A A
CHD case	0	0	2	2	G G	G G	G G
CHD case	0	0	1	2	G T	G A	G A
CHD case	0	0	1	2	G T	G A	G A
CHD case	0	0	2	2	T T	A A	A A
CHD case	0	0	1	2	G G	G G	G G
CHD case	0	0	1	2	G T	G A	G A
CHD case	0	0	2	2	G T	G A	G A
CHD case	0	0	2	2	G T	G A	G A
CHD case	0	0	2	2	T T	A A	A A
CHD case	0	0	2	2	T T	A A	A A
CHD case	0	0	1	2	T T	A A	A A
CHD case	0	0	1	2	G T	G A	G A
CHD case	0	0	2	2	G T	G A	G A
CHD case	0	0	1	2	G T	G A	G A
CHD case	0	0	1	2	G T	G A	G A
CHD case	0	0	1	2	T T	A A	A A
CHD case	0	0	2	2	G T	G A	G A
CHD case	0	0	1	2	G T	G A	G A
CHD case	0	0	2	2	G G	G G	G G
CHD case	0	0	1	2	G T	G A	G A
CHD case	0	0	2	2	G T	G A	G A
CHD case	0	0	1	2	T T	A A	A A
CHD case	0	0	1	2	G T	G A	G A
CHD case	0	0	1	2	T T	A A	A A
CHD case	0	0	1	2	G T	G A	G A
CHD case	0	0	2	2	G T	G A	G A
CHD case	0	0	2	2	G G	G G	G G
CHD case	0	0	2	2	T T	A A	A A
CHD case	0	0	1	2	G T	G A	G A
CHD case	0	0	1	2	G T	G A	G A
CHD case	0	0	1	2	G T	G A	G A
CHD case	0	0	2	2	G G	G G	G G
CHD case	0	0	1	2	G T	G A	G A
CHD case	0	0	1	2	G T	G A	G A
CHD case	0	0	1	2	G G	G G	G G
CHD case	0	0	2	2	G T	G A	G A
CHD case	0	0	1	2	G T	G A	G A
CHD case	0	0	1	2	G T	G A	G A
CHD case	0	0	1	2	G G	G G	G G
CHD case	0	0	1	2	G T	G A	G A
CHD case	0	0	2	2	G T	G A	G A
CHD case	0	0	1	2	G T	G A	G A
CHD case	0	0	1	2	G T	G A	G A
CHD case	0	0	1	2	G G	G G	G G
CHD case	0	0	1	2	T T	A A	A A
CHD case	0	0	1	2	G G	G G	G G
CHD case	0	0	1	2	T T	A A	A A
CHD case	0	0	1	2	G T	G A	G A
CHD case	0	0	1	2	G T	G A	G A
CHD case	0	0	1	2	G T	G A	G A
CHD case	0	0	2	2	G T	G A	G A
CHD case	0	0	2	2	G G	G G	G G
CHD case	0	0	1	2	G T	G A	G A
CHD case	0	0	2	2	T T	A A	A A
CHD case	0	0	1	2	G G	G G	G G
CHD case	0	0	1	2	G T	G A	G A
CHD case	0	0	1	2	G G	G G	G G
CHD case	0	0	1	2	G T	G A	G A
CHD case	0	0	1	2	G G	G G	G G
CHD case	0	0	2	2	G T	G A	G A
CHD case	0	0	1	2	G T	G A	G A
CHD case	0	0	1	2	G T	G A	G A
CHD case	0	0	1	2	G T	G A	G A
CHD case	0	0	1	2	G G	G G	G G
CHD case	0	0	1	2	G T	G A	G A
CHD case	0	0	1	2	G T	G A	G A
CHD case	0	0	1	2	G G	G G	G G
CHD case	0	0	1	2	G T	G A	G A
CHD case	0	0	1	2	G G	G G	G G
CHD case	0	0	1	2	G G	G G	G G
CHD case	0	0	2	2	T T	A A	A A
CHD case	0	0	1	2	G G	G G	G G
CHD case	0	0	2	2	G G	G G	G G
CHD case	0	0	1	2	G T	G A	G A
CHD case	0	0	2	2	G G	G G	G G
CHD case	0	0	1	2	G T	G A	G A
CHD case	0	0	1	2	T T	A A	A A
CHD case	0	0	1	2	T T	A A	A A
CHD case	0	0	1	2	T T	A A	A A
CHD case	0	0	2	2	G T	G A	G A
CHD case	0	0	2	2	G G	G G	G G
CHD case	0	0	1	2	T T	A A	A A
CHD case	0	0	1	2	T T	A A	A A
CHD case	0	0	1	2	T T	G A	A A
CHD case	0	0	2	2	G G	G G	G G
CHD case	0	0	1	2	G G	G G	G G
CHD case	0	0	2	2	G T	G A	G A
CHD case	0	0	1	2	T T	A A	A A
CHD case	0	0	1	2	T T	A A	A A
CHD case	0	0	2	2	G T	G A	G A
CHD case	0	0	1	2	0 0	G G	G G
CHD case	0	0	1	2	G G	G G	G G
CHD case	0	0	1	2	G G	G G	G G
CHD case	0	0	1	2	G T	G A	G A
CHD case	0	0	1	2	G T	G A	G A
CHD case	0	0	1	2	G G	G G	G G
CHD case	0	0	1	2	G G	G G	G G
CHD case	0	0	2	2	G G	G G	G G
CHD case	0	0	2	2	G G	G G	G G
CHD case	0	0	2	2	T T	A A	A A
CHD case	0	0	1	2	T T	A A	A A
CHD case	0	0	1	2	T T	A A	A A
CHD case	0	0	1	2	G T	G A	G A
CHD case	0	0	1	2	G G	G G	G G
CHD case	0	0	1	2	G T	G A	G A
CHD case	0	0	2	2	T T	A A	A A
CHD case	0	0	1	2	G T	G A	G A
CHD case	0	0	1	2	G T	G A	G A
CHD case	0	0	1	2	G T	G A	G A
CHD case	0	0	1	2	G T	G A	G A
CHD case	0	0	1	2	G G	G G	G G
CHD case	0	0	1	2	T T	A A	A A
CHD case	0	0	1	2	G G	G G	G G
CHD case	0	0	2	2	T T	A A	A A
CHD case	0	0	2	2	G G	G G	G G
CHD case	0	0	1	2	G T	G A	G A
CHD case	0	0	1	2	G G	G G	G G
CHD case	0	0	1	2	T T	A A	A A
CHD case	0	0	2	2	G T	G A	G A
CHD case	0	0	1	2	G T	G A	G A
CHD case	0	0	2	2	G G	G G	G G
CHD case	0	0	1	2	T T	A A	A A
CHD case	0	0	1	2	G T	G A	G A
CHD case	0	0	1	2	G T	G A	G A
CHD case	0	0	1	2	G T	G A	G A
CHD case	0	0	1	2	G T	G A	G A
CHD case	0	0	2	2	T T	A A	A A
CHD case	0	0	2	2	G G	G G	G G
CHD case	0	0	1	2	G T	G A	G A
CHD case	0	0	1	2	G T	G A	G A
CHD case	0	0	1	2	T T	A A	A A
CHD case	0	0	1	2	G T	G A	G A
CHD case	0	0	1	2	G T	G A	G A
CHD case	0	0	2	2	G G	G G	G G
CHD case	0	0	1	2	G T	G A	G A
CHD case	0	0	1	2	G T	G A	G A
CHD case	0	0	1	2	G G	G G	G G
CHD case	0	0	1	2	G T	G A	G A
CHD case	0	0	2	2	G G	G G	G G
CHD case	0	0	1	2	G T	G A	G A
CHD case	0	0	2	2	T T	A A	A A
CHD case	0	0	1	2	T T	A A	A A
CHD case	0	0	1	2	G G	G G	G G
CHD case	0	0	1	2	G T	G A	G A
CHD case	0	0	1	2	G G	G G	G G
CHD case	0	0	2	2	G T	G A	G A
CHD case	0	0	1	2	G T	G A	G A
CHD case	0	0	1	2	G T	G A	G A
CHD case	0	0	1	2	G T	G A	G A
CHD case	0	0	2	2	G G	G G	G G
CHD case	0	0	1	2	G T	G A	G A
CHD case	0	0	2	2	T T	A A	A A
CHD case	0	0	1	2	G T	G A	G A
CHD case	0	0	1	2	G G	G G	G G
CHD case	0	0	1	2	G T	G A	G A
CHD case	0	0	1	2	G G	G G	G G
CHD case	0	0	1	2	G G	G G	G G
CHD case	0	0	2	2	G G	G G	G G
CHD case	0	0	1	2	T T	A A	A A
CHD case	0	0	2	2	G T	G A	G A
CHD case	0	0	2	2	G T	G A	G A
CHD case	0	0	1	2	T T	A A	A A
CHD case	0	0	2	2	T T	A A	A A
CHD case	0	0	1	2	G T	G A	G A
CHD case	0	0	1	2	T T	A A	A A
CHD case	0	0	2	2	G G	G G	G G
CHD case	0	0	1	2	T T	A A	A A
CHD case	0	0	1	2	G T	G A	G A
CHD case	0	0	1	2	G T	G A	G A
CHD case	0	0	1	2	G T	G A	G A
CHD case	0	0	2	2	G T	G A	G A
CHD case	0	0	1	2	G T	G A	G A
CHD case	0	0	1	2	T T	A A	A A
CHD case	0	0	1	2	G T	G A	G A
CHD case	0	0	2	2	G T	G A	G A
CHD case	0	0	2	2	G T	G A	G A
CHD case	0	0	1	2	T T	A A	A A
CHD case	0	0	1	2	G T	G A	G A
CHD case	0	0	2	2	G T	G A	G A
CHD case	0	0	1	2	G T	G A	G A
CHD case	0	0	1	2	T T	A A	A A
CHD case	0	0	2	2	G T	G A	G A
CHD case	0	0	1	2	G G	G G	G G
CHD case	0	0	1	2	G T	G A	G A
CHD case	0	0	1	2	T T	A A	A A
CHD case	0	0	2	2	T T	A A	A A
CHD case	0	0	1	2	T T	A A	A A
CHD case	0	0	1	2	T T	A A	A A
CHD case	0	0	1	2	T T	A A	A A
CHD case	0	0	2	2	G T	G A	G A
CHD case	0	0	1	2	G G	G G	G G
CHD case	0	0	2	2	G T	G A	G A
CHD case	0	0	2	2	G G	G G	G G
CHD case	0	0	2	2	G T	G A	G A
CHD case	0	0	1	2	T T	A A	A A
CHD case	0	0	2	2	G G	G G	G G
CHD case	0	0	2	2	G T	G A	G A
CHD case	0	0	2	2	G G	G G	G G
CHD case	0	0	1	2	G G	G G	G G
CHD case	0	0	2	2	G T	G A	G A
CHD case	0	0	1	2	G T	G A	G A
CHD case	0	0	1	2	G G	G G	G G
CHD case	0	0	2	2	G G	G G	G G
CHD case	0	0	1	2	G G	G G	G G
CHD case	0	0	1	2	G T	G A	G A
CHD case	0	0	1	2	G T	G A	G A
CHD case	0	0	1	2	G T	G A	G A
CHD case	0	0	1	2	G G	G G	G G
CHD case	0	0	2	2	G T	G A	G A
CHD case	0	0	1	2	G T	G A	G A
CHD case	0	0	2	2	G G	G G	G G
CHD case	0	0	2	2	G T	G A	G A
CHD case	0	0	1	2	G G	G G	G G
CHD case	0	0	1	2	0 0	G G	0 0
CHD case	0	0	1	2	G T	G A	G A
CHD case	0	0	1	2	G T	G A	G A
CHD case	0	0	1	2	G T	G A	G A
CHD case	0	0	2	2	G G	G G	G G
CHD case	0	0	2	2	G T	G A	G A
CHD case	0	0	2	2	G T	G A	G A
CHD case	0	0	2	2	G T	G A	G A
CHD case	0	0	1	2	G T	G A	G A
CHD case	0	0	1	2	T T	A A	A A
CHD case	0	0	2	2	G T	G A	G A
CHD case	0	0	1	2	G G	G G	G G
CHD case	0	0	2	2	G G	G G	G G
CHD case	0	0	2	2	G T	G A	G A
CHD case	0	0	1	2	T T	A A	A A
CHD case	0	0	1	2	G T	G A	G A
CHD case	0	0	2	2	G G	G G	G G
CHD case	0	0	1	2	G T	G A	G A
CHD case	0	0	2	2	T T	A A	A A
CHD case	0	0	1	2	G T	G A	G A
CHD case	0	0	1	2	T T	A A	A A
CHD case	0	0	2	2	G G	G G	G G
CHD case	0	0	1	2	G G	G A	G A
CHD case	0	0	1	2	G G	G G	G G
CHD case	0	0	2	2	T T	A A	A A
CHD case	0	0	1	2	G T	G A	G A
CHD case	0	0	2	2	T T	A A	A A
CHD case	0	0	1	2	T T	A A	A A
CHD case	0	0	2	2	G T	G A	G A
CHD case	0	0	1	2	G T	A A	A A
CHD case	0	0	1	2	T T	A A	A A
CHD case	0	0	1	2	G G	G G	G G
CHD case	0	0	2	2	G T	G A	G A
CHD case	0	0	1	2	G T	G A	G A
CHD case	0	0	1	2	T T	A A	A A
CHD case	0	0	1	2	T T	A A	A A
CHD case	0	0	1	2	G T	G A	G A
CHD case	0	0	1	2	G G	G G	G G
CHD case	0	0	1	2	G T	G A	G A
CHD case	0	0	2	2	G T	G A	G A
CHD case	0	0	2	2	T T	A A	A A
CHD case	0	0	2	2	G T	G A	G A
CHD case	0	0	2	2	G T	G A	G A
CHD case	0	0	1	2	T T	A A	A A
CHD case	0	0	2	2	G T	G A	G A
CHD case	0	0	2	2	G G	G G	G G
CHD case	0	0	2	2	G T	G A	G A
CHD case	0	0	1	2	G T	G A	G A
CHD case	0	0	1	2	T T	A A	A A
CHD case	0	0	1	2	G T	G A	G A
CHD case	0	0	1	2	T T	A A	A A
CHD case	0	0	1	2	G T	G A	G A
CHD case	0	0	2	2	G G	G G	G G
CHD case	0	0	1	2	G G	G G	G G
CHD case	0	0	2	2	G T	G A	G A
CHD case	0	0	1	2	G T	G A	G A
CHD case	0	0	1	2	G G	G G	G G
CHD case	0	0	2	2	G G	G G	G G
CHD case	0	0	2	2	G G	G G	G G
CHD case	0	0	2	2	G T	G A	G A
CHD case	0	0	1	2	G G	G G	G G
CHD case	0	0	2	2	G G	G G	G G
CHD case	0	0	1	2	G T	G A	G A
CHD case	0	0	2	2	G G	G G	G G
CHD case	0	0	2	2	G G	G G	G G
CHD case	0	0	2	2	G T	G A	G A
CHD case	0	0	1	2	G T	G A	G A
CHD case	0	0	2	2	G G	G G	G G
CHD case	0	0	1	2	G G	G G	G G
CHD case	0	0	1	2	G G	G G	G G
CHD case	0	0	1	2	G G	G G	G G
CHD case	0	0	2	2	G G	G G	G G
CHD case	0	0	2	2	G T	G A	G A
CHD case	0	0	1	2	T T	A A	A A
CHD case	0	0	1	2	G T	G A	G A
CHD case	0	0	1	2	G T	G A	G A
CHD case	0	0	2	2	G G	G G	G G
CHD case	0	0	1	2	G T	G A	G A
CHD case	0	0	1	2	G G	G G	G G
CHD case	0	0	1	2	G T	G A	G A
CHD case	0	0	1	2	G T	G A	G A
CHD case	0	0	2	2	T T	A A	A A
CHD case	0	0	1	2	T T	A A	A A
CHD case	0	0	1	2	G G	G G	G G
CHD case	0	0	1	2	G G	G G	G G
CHD case	0	0	1	2	G G	G G	G G
CHD case	0	0	1	2	T T	A A	A A
CHD case	0	0	2	2	G T	G A	G A
CHD case	0	0	2	2	G T	G A	G A
CHD case	0	0	1	2	G G	G G	G G
CHD case	0	0	2	2	G T	G A	G A
CHD case	0	0	1	2	G T	G A	G A
CHD case	0	0	1	2	G T	G G	G G
CHD case	0	0	1	2	G T	G A	G A
CHD case	0	0	2	2	T T	A A	A A
CHD case	0	0	1	2	G G	G G	G G
CHD case	0	0	1	2	G G	G G	G G
CHD case	0	0	1	2	G T	G A	G A
CHD case	0	0	2	2	G G	G G	G G
CHD case	0	0	2	2	G G	G G	G G
CHD case	0	0	1	2	G T	G A	G A
CHD case	0	0	1	2	T T	A A	A A
CHD case	0	0	1	2	G G	G G	G G
CHD case	0	0	2	2	G G	G G	G G
CHD case	0	0	2	2	G T	G A	G A
CHD case	0	0	1	2	G T	G A	G A
CHD case	0	0	2	2	G G	G G	G G
CHD case	0	0	1	2	G G	G G	G G
CHD case	0	0	2	2	T T	A A	A A
CHD case	0	0	1	2	G T	G A	G A
CHD case	0	0	1	2	G T	G A	G A
CHD case	0	0	1	2	G G	G G	G G
CHD case	0	0	1	2	G T	G A	G A
CHD case	0	0	1	2	G T	G A	G A
CHD case	0	0	2	2	G T	G A	G A
CHD case	0	0	1	2	G G	G G	G G
CHD case	0	0	1	2	G T	G A	G A
CHD case	0	0	1	2	G G	G G	G G
CHD case	0	0	2	2	G G	G G	G G
CHD case	0	0	1	2	G T	G A	G A
CHD case	0	0	1	2	G G	G G	G G
CHD case	0	0	1	2	G T	G A	G A
CHD case	0	0	1	2	G G	G G	G G
CHD case	0	0	1	2	G G	G G	G G
CHD case	0	0	1	2	G T	G A	G A
CHD case	0	0	1	2	G T	G A	G A
CHD case	0	0	2	2	G G	G G	G G
CHD case	0	0	1	2	T T	A A	A A
CHD case	0	0	2	2	G T	G A	G A
CHD case	0	0	2	2	G G	G G	G G
CHD case	0	0	1	2	G T	G A	G A
CHD case	0	0	1	2	G G	G G	G G
CHD case	0	0	1	2	G T	G A	G A
CHD case	0	0	1	2	G G	G G	G G
CHD case	0	0	2	2	G G	G G	G G
CHD case	0	0	1	2	G G	G G	G G
CHD case	0	0	1	2	G T	G A	G A
CHD case	0	0	2	2	G T	G A	G A
CHD case	0	0	1	2	G G	G G	G G
CHD case	0	0	2	2	T T	A A	A A
CHD case	0	0	1	2	G T	G A	G A
CHD case	0	0	1	2	G G	G G	G G
CHD case	0	0	2	2	G G	G G	G G
CHD case	0	0	1	2	G T	G A	G A
CHD case	0	0	1	2	G G	G G	G G
CHD case	0	0	1	2	G G	G G	G G
CHD case	0	0	2	2	G T	G A	G A
CHD case	0	0	1	2	T T	A A	A A
CHD case	0	0	1	2	G T	G A	G A
CHD case	0	0	1	2	T T	A A	A A
CHD case	0	0	1	2	T T	A A	A A
CHD case	0	0	1	2	T T	A A	A A
CHD case	0	0	1	2	G T	G A	G A
CHD case	0	0	1	2	G G	G G	G G
CHD case	0	0	2	2	G G	G G	G G
CHD case	0	0	2	2	G G	G G	G G
CHD case	0	0	1	2	G T	G A	G A
CHD case	0	0	2	2	T T	A A	A A
CHD case	0	0	1	2	G G	G G	G G
CHD case	0	0	2	2	T T	A A	A A
CHD case	0	0	2	2	T T	A A	A A
CHD case	0	0	1	2	T T	A A	A A
CHD case	0	0	1	2	T T	A A	A A
CHD case	0	0	1	2	G T	G A	G A
CHD case	0	0	1	2	G T	G A	G A
CHD case	0	0	1	2	G G	G G	G G
CHD case	0	0	1	2	G G	G G	G G
CHD case	0	0	2	2	T T	A A	A A
CHD case	0	0	2	2	G T	G A	G A
CHD case	0	0	2	2	G T	G A	G A
CHD case	0	0	1	2	G G	G G	G G
CHD case	0	0	2	2	G T	G A	G A
CHD case	0	0	1	2	G G	G G	G G
CHD case	0	0	2	2	G T	G A	G A
CHD case	0	0	1	2	G G	G G	G G
CHD case	0	0	2	2	G G	G G	G G
CHD case	0	0	1	2	G G	G G	G G
CHD case	0	0	2	2	G T	G A	G A
CHD case	0	0	1	2	G G	G G	G G
CHD case	0	0	2	2	G G	G G	G G
CHD case	0	0	2	2	G G	G G	G G
CHD case	0	0	2	2	G T	G A	G A
CHD case	0	0	1	2	G G	G G	G G
CHD case	0	0	1	2	T T	A A	A A
CHD case	0	0	2	2	G G	G G	G G
CHD case	0	0	1	2	G G	G G	G G
CHD case	0	0	2	2	T T	A A	A A
CHD case	0	0	1	2	G G	G G	G G
CHD case	0	0	1	2	G T	G A	G A
CHD case	0	0	1	2	G G	G G	G G
CHD case	0	0	2	2	G T	G A	G A
CHD case	0	0	1	2	G G	G G	G G
CHD case	0	0	1	2	G G	G G	G G
CHD case	0	0	1	2	G G	G G	G G
CHD case	0	0	2	2	G G	G G	G G
CHD case	0	0	1	2	G T	G A	G A
CHD case	0	0	2	2	G T	G A	G A
CHD case	0	0	1	2	0 0	A A	A A
CHD case	0	0	1	2	T T	A A	A A
CHD case	0	0	2	2	G G	G G	G G
CHD case	0	0	1	2	G G	G G	G G
CHD case	0	0	1	2	G T	G A	G A
CHD case	0	0	1	2	G T	G A	G A
CHD case	0	0	1	2	G T	G A	G A
CHD case	0	0	1	2	G T	G A	G A
CHD case	0	0	1	2	G T	G A	G A
CHD case	0	0	2	2	G T	G A	G A
CHD case	0	0	1	2	T T	0 0	A A
CHD case	0	0	2	2	G G	G G	G G
CHD case	0	0	1	2	G G	G G	G G
CHD case	0	0	1	2	G T	G A	G A
CHD case	0	0	2	2	G T	G A	G A
CHD case	0	0	1	2	G T	G A	G A
CHD case	0	0	1	2	T T	A A	A A
CHD case	0	0	1	2	G G	G G	G G
CHD case	0	0	2	2	G T	G A	G A
CHD case	0	0	1	2	G G	G G	G G
CHD case	0	0	1	2	G T	G A	G A
CHD case	0	0	2	2	G T	G A	G A
CHD case	0	0	2	2	T T	A A	A A
CHD case	0	0	1	2	G G	G G	G G
CHD case	0	0	1	2	G T	G A	G A
CHD case	0	0	1	2	G G	G G	G G
CHD case	0	0	1	2	G T	G A	G A
CHD case	0	0	2	2	G T	G A	G A
CHD case	0	0	1	2	G G	G G	G G
CHD case	0	0	1	2	G T	G A	G A
CHD case	0	0	1	2	G G	G G	G G
CHD case	0	0	1	2	G T	G A	G A
CHD case	0	0	2	2	G G	G G	G G
CHD case	0	0	1	2	G T	G A	G A
CHD case	0	0	1	2	G T	G A	G A
CHD case	0	0	1	2	G G	G G	G G
CHD case	0	0	2	2	T T	A A	A A
CHD case	0	0	2	2	G T	G A	G A
CHD case	0	0	2	2	G G	G G	G G
CHD case	0	0	2	2	G T	G A	G A
CHD case	0	0	2	2	G G	G G	G G
CHD case	0	0	2	2	T T	A A	A A
CHD case	0	0	2	2	T T	A A	A A
CHD case	0	0	1	2	G T	G A	G A
CHD case	0	0	1	2	G G	G G	G G
CHD case	0	0	1	2	G T	G A	G A
CHD case	0	0	1	2	G G	G G	G G
CHD case	0	0	1	2	G T	G A	G A
CHD case	0	0	2	2	T T	A A	A A
CHD case	0	0	2	2	G T	G A	G A
CHD case	0	0	1	2	G G	G G	G G
CHD case	0	0	2	2	G G	G G	G G
CHD case	0	0	1	2	G T	G A	G A
CHD case	0	0	1	2	G T	G A	G A
CHD case	0	0	2	2	G G	G G	G G
CHD case	0	0	1	2	G G	G G	G G
CHD case	0	0	2	2	T T	A A	A A
CHD case	0	0	1	2	G G	G G	G G
CHD case	0	0	1	2	G G	G G	G G
CHD case	0	0	2	2	G T	G A	G A
CHD case	0	0	2	2	G G	G G	G G
CHD case	0	0	1	2	G T	G A	G A
CHD case	0	0	1	2	G T	G A	G A
CHD case	0	0	1	2	G G	G G	G G
CHD case	0	0	1	2	T T	A A	A A
CHD case	0	0	2	2	T T	A A	A A
CHD case	0	0	2	2	G T	G A	G A
CHD case	0	0	2	2	G G	G G	G G
CHD case	0	0	1	2	G T	G A	G A
CHD case	0	0	1	2	G G	G G	G G
CHD case	0	0	1	2	T T	A A	A A
CHD case	0	0	2	2	G T	G A	G A
control	0	0	2	1	T T	A A	A A
control	0	0	2	1	G T	G A	G A
control	0	0	2	1	G G	G G	G G
control	0	0	2	1	T T	A A	A A
control	0	0	2	1	T T	A A	A A
control	0	0	2	1	G G	G G	G G
control	0	0	2	1	G T	G A	G A
control	0	0	2	1	G T	G A	G A
control	0	0	2	1	G G	G G	G G
control	0	0	2	1	G G	G G	G G
control	0	0	2	1	G T	G A	G A
control	0	0	2	1	G T	G A	G A
control	0	0	2	1	G T	G A	G A
control	0	0	2	1	G G	G G	G G
control	0	0	2	1	T T	A A	A A
control	0	0	1	1	G T	G A	G A
control	0	0	1	1	T T	A A	A A
control	0	0	2	1	G G	G G	G G
control	0	0	1	1	G G	G G	G G
control	0	0	2	1	G T	G A	G A
control	0	0	2	1	G G	G G	G G
control	0	0	2	1	G G	G G	G G
control	0	0	2	1	G G	G G	G G
control	0	0	2	1	T T	A A	A A
control	0	0	2	1	G T	G A	G A
control	0	0	2	1	G T	G A	G A
control	0	0	2	1	G G	G G	G G
control	0	0	2	1	G G	G G	G G
control	0	0	2	1	G T	G A	G A
control	0	0	2	1	T T	A A	A A
control	0	0	2	1	G G	G G	G G
control	0	0	2	1	G G	G G	G G
control	0	0	2	1	G T	G A	G A
control	0	0	2	1	T T	A A	A A
control	0	0	2	1	G T	G A	G A
control	0	0	2	1	G T	G A	G A
control	0	0	2	1	G G	G G	G G
control	0	0	2	1	T T	A A	A A
control	0	0	2	1	G G	G G	G G
control	0	0	2	1	G T	G A	G A
control	0	0	1	1	G T	G A	G A
control	0	0	2	1	T T	A A	A A
control	0	0	1	1	G G	G G	G G
control	0	0	1	1	G T	G A	G A
control	0	0	2	1	G T	G A	G A
control	0	0	2	1	G T	G A	G A
control	0	0	1	1	T T	A A	A A
control	0	0	1	1	G T	G A	G A
control	0	0	1	1	G G	G G	G G
control	0	0	1	1	G T	G A	G A
control	0	0	1	1	G T	G A	G A
control	0	0	2	1	G G	G G	G G
control	0	0	1	1	G G	G G	G G
control	0	0	2	1	G G	G G	G G
control	0	0	1	1	G G	G G	G G
control	0	0	1	1	G T	G A	G A
control	0	0	2	1	G G	G G	G G
control	0	0	1	1	G T	G A	G A
control	0	0	1	1	G G	G G	G G
control	0	0	1	1	G G	G G	G G
control	0	0	1	1	T T	A A	A A
control	0	0	1	1	G G	G G	G G
control	0	0	1	1	G G	G G	G G
control	0	0	1	1	G G	G G	G G
control	0	0	1	1	G G	G G	G G
control	0	0	1	1	G T	G A	G A
control	0	0	2	1	G T	G A	G A
control	0	0	2	1	G T	G A	G A
control	0	0	1	1	G T	G A	G A
control	0	0	2	1	G T	G A	G A
control	0	0	1	1	G T	G A	G A
control	0	0	2	1	G G	G G	G G
control	0	0	2	1	G G	G G	G G
control	0	0	1	1	G G	G G	G G
control	0	0	1	1	G T	G A	G A
control	0	0	1	1	T T	A A	A A
control	0	0	2	1	G T	G A	G A
control	0	0	1	1	G T	G A	G A
control	0	0	2	1	G G	G G	G G
control	0	0	1	1	G T	G A	G A
control	0	0	1	1	G T	G A	G A
control	0	0	2	1	G T	G A	G A
control	0	0	1	1	G T	G G	G G
control	0	0	1	1	T T	A A	A A
control	0	0	1	1	G T	G A	G A
control	0	0	2	1	T T	A A	A A
control	0	0	1	1	G T	G A	G A
control	0	0	1	1	T T	A A	A A
control	0	0	1	1	G G	G G	G G
control	0	0	1	1	G G	G G	G G
control	0	0	1	1	G G	G G	G G
control	0	0	1	1	G G	G G	G G
control	0	0	1	1	G G	G G	G G
control	0	0	2	1	G G	G G	G G
control	0	0	1	1	G T	G A	G A
control	0	0	1	1	G G	G G	G G
control	0	0	1	1	G T	G A	G A
control	0	0	1	1	G T	G A	G A
control	0	0	1	1	G G	G G	G G
control	0	0	1	1	G G	G G	G G
control	0	0	1	1	G G	G G	G G
control	0	0	1	1	G G	G G	G G
control	0	0	1	1	G G	G G	G G
control	0	0	2	1	T T	A A	A A
control	0	0	1	1	T T	A A	A A
control	0	0	1	1	G T	G A	G A
control	0	0	1	1	G G	G G	G G
control	0	0	1	1	G T	G A	G A
control	0	0	1	1	G T	G A	G A
control	0	0	1	1	T T	A A	A A
control	0	0	1	1	G G	G G	G G
control	0	0	1	1	G T	G A	G A
control	0	0	1	1	G G	G G	G G
control	0	0	1	1	G G	G G	G G
control	0	0	1	1	T T	G A	A A
control	0	0	1	1	T T	A A	A A
control	0	0	1	1	G T	G A	G A
control	0	0	1	1	G G	G G	G G
control	0	0	1	1	T T	A A	A A
control	0	0	1	1	G G	G G	G G
control	0	0	1	1	G T	G A	G A
control	0	0	1	1	G G	G G	G G
control	0	0	1	1	G G	G G	G G
control	0	0	2	1	G T	G A	G A
control	0	0	1	1	G G	G G	G G
control	0	0	2	1	G T	G A	G A
control	0	0	1	1	T T	A A	A A
control	0	0	2	1	G G	G G	G G
control	0	0	2	1	G T	G A	G A
control	0	0	2	1	G G	G G	G G
control	0	0	1	1	G T	G A	G A
control	0	0	1	1	G G	G G	G G
control	0	0	1	1	G T	G A	G A
control	0	0	1	1	G T	G A	G A
control	0	0	1	1	G G	G G	G G
control	0	0	1	1	G G	G G	G G
control	0	0	1	1	G T	G A	G A
control	0	0	1	1	G G	G G	G G
control	0	0	2	1	G T	G A	G A
control	0	0	1	1	G T	G A	G A
control	0	0	2	1	G G	G G	G G
control	0	0	1	1	G G	G G	G G
control	0	0	1	1	G G	G G	G G
control	0	0	2	1	G G	G G	G G
control	0	0	1	1	G T	G A	G A
control	0	0	1	1	G G	G G	G G
control	0	0	1	1	G T	G A	G A
control	0	0	1	1	G T	G A	G A
control	0	0	1	1	G T	G A	G A
control	0	0	1	1	T T	A A	A A
control	0	0	1	1	G T	G A	G A
control	0	0	2	1	G T	G A	G A
control	0	0	1	1	G T	G A	G A
control	0	0	2	1	G G	G G	G G
control	0	0	1	1	G T	G A	G A
control	0	0	2	1	G T	G A	G A
control	0	0	1	1	G T	G A	G A
control	0	0	1	1	G T	G A	G A
control	0	0	2	1	G G	G G	G G
control	0	0	2	1	T T	A A	A A
control	0	0	1	1	G G	G G	G G
control	0	0	2	1	G T	G A	G A
control	0	0	2	1	G T	G A	G A
control	0	0	2	1	G T	G A	G A
control	0	0	1	1	G T	G A	G A
control	0	0	2	1	G T	G A	G A
control	0	0	1	1	G T	G A	G A
control	0	0	2	1	G T	G A	G A
control	0	0	2	1	G T	G A	G A
control	0	0	2	1	G G	G G	G G
control	0	0	2	1	G G	G G	G G
control	0	0	2	1	G G	G G	G G
control	0	0	2	1	G G	G G	G G
control	0	0	2	1	G T	G A	G A
control	0	0	2	1	G G	G G	G G
control	0	0	1	1	G G	G G	G G
control	0	0	1	1	T T	A A	A A
control	0	0	2	1	T T	A A	A A
control	0	0	1	1	G T	G A	G A
control	0	0	2	1	G T	G A	G A
control	0	0	1	1	G T	G A	G A
control	0	0	1	1	G G	G G	G G
control	0	0	1	1	G T	G A	G A
control	0	0	1	1	G G	G G	G G
control	0	0	1	1	G T	G A	G A
control	0	0	1	1	G G	G G	G G
control	0	0	1	1	G T	G A	G A
control	0	0	2	1	G T	G A	G A
control	0	0	1	1	G T	G A	G A
control	0	0	1	1	G T	G A	G A
control	0	0	1	1	G T	G A	G A
control	0	0	1	1	G G	G G	G G
control	0	0	2	1	G T	G A	G A
control	0	0	1	1	G G	G G	G G
control	0	0	1	1	G G	G G	G G
control	0	0	1	1	G T	G A	G A
control	0	0	2	1	G G	G G	G G
control	0	0	1	1	G G	G G	G G
control	0	0	2	1	G T	G A	G A
control	0	0	2	1	T T	A A	A A
control	0	0	2	1	G G	G G	G G
control	0	0	2	1	G T	G A	G A
control	0	0	1	1	T T	A A	A A
control	0	0	2	1	G T	G A	G A
control	0	0	1	1	T T	A A	A A
control	0	0	2	1	G G	G G	G G
control	0	0	1	1	G T	G A	G A
control	0	0	1	1	G G	G G	G G
control	0	0	2	1	G T	G A	G A
control	0	0	2	1	G G	G G	G G
control	0	0	1	1	G T	G A	G A
control	0	0	2	1	G T	G A	G A
control	0	0	1	1	G G	G G	G G
control	0	0	1	1	G G	G G	G G
control	0	0	2	1	T T	A A	A A
control	0	0	1	1	G T	G A	G A
control	0	0	1	1	G T	G A	G A
control	0	0	2	1	G G	G G	G G
control	0	0	2	1	G G	G G	G G
control	0	0	2	1	G G	G G	G G
control	0	0	1	1	G G	G G	G G
control	0	0	1	1	T T	A A	A A
control	0	0	1	1	G G	G G	G G
control	0	0	2	1	G G	G G	G G
control	0	0	2	1	T T	A A	A A
control	0	0	1	1	G T	G A	G A
control	0	0	1	1	T T	A A	A A
control	0	0	2	1	T T	A A	A A
control	0	0	1	1	G G	G G	G G
control	0	0	2	1	G T	G A	G A
control	0	0	1	1	G G	G G	G G
control	0	0	1	1	G G	G G	G G
control	0	0	2	1	G G	G G	G G
control	0	0	2	1	G G	G G	G G
control	0	0	2	1	G G	G G	G G
control	0	0	1	1	G G	G G	G G
control	0	0	1	1	G T	G A	G A
control	0	0	2	1	G T	G A	G A
control	0	0	1	1	G G	G G	G G
control	0	0	1	1	T T	G A	G A
control	0	0	1	1	G G	G G	G G
control	0	0	2	1	G T	G A	G A
control	0	0	1	1	G G	G G	G G
control	0	0	2	1	T T	A A	A A
control	0	0	2	1	G T	G A	G A
control	0	0	1	1	G T	G A	G A
control	0	0	1	1	G T	G A	G A
control	0	0	2	1	G T	G A	G A
control	0	0	2	1	G T	G A	G A
control	0	0	1	1	T T	A A	A A
control	0	0	1	1	G T	G A	G A
control	0	0	2	1	G G	G A	G A
control	0	0	2	1	G G	G G	G G
control	0	0	1	1	G G	G G	G G
control	0	0	2	1	G G	G G	G G
control	0	0	1	1	G T	G A	G A
control	0	0	1	1	G G	G G	G G
control	0	0	1	1	G T	G A	G A
control	0	0	1	1	G G	G G	G G
control	0	0	2	1	G T	G A	G A
control	0	0	2	1	G T	G A	G A
control	0	0	1	1	G T	G A	G A
control	0	0	1	1	G T	G A	G A
control	0	0	2	1	G G	G G	G G
control	0	0	2	1	G T	G A	G A
control	0	0	1	1	G T	G A	G A
control	0	0	1	1	G T	G A	G A
control	0	0	2	1	G T	G A	G A
control	0	0	2	1	G G	G G	G G
control	0	0	2	1	G G	G G	G G
control	0	0	2	1	T T	A A	A A
control	0	0	1	1	T T	A A	A A
control	0	0	1	1	G T	G A	G A
control	0	0	2	1	G G	G G	G G
control	0	0	2	1	G T	G A	G A
control	0	0	1	1	G T	G A	G A
control	0	0	1	1	G G	G G	G G
control	0	0	2	1	G T	G A	G A
control	0	0	1	1	G G	G G	G G
control	0	0	1	1	G T	G A	G A
control	0	0	1	1	G G	G G	G G
control	0	0	1	1	G T	G A	G A
control	0	0	1	1	G G	G G	G G
control	0	0	2	1	G T	G A	G A
control	0	0	1	1	G T	G A	G A
control	0	0	1	1	G G	G G	G G
control	0	0	2	1	G G	G G	G G
control	0	0	1	1	G G	G G	G G
control	0	0	1	1	G G	G G	G G
control	0	0	1	1	G T	G A	G A
control	0	0	1	1	G T	G A	G A
control	0	0	1	1	G T	G A	G A
control	0	0	1	1	G T	G A	G A
control	0	0	1	1	G G	G G	G G
control	0	0	1	1	G G	G G	G G
control	0	0	1	1	G G	G G	G G
control	0	0	1	1	G G	G G	G G
control	0	0	1	1	G G	G G	G G
control	0	0	1	1	G T	G A	G A
control	0	0	1	1	G T	G A	G A
control	0	0	1	1	G T	G A	G A
control	0	0	1	1	G G	G G	G G
control	0	0	1	1	G G	G G	G G
control	0	0	2	1	G G	G G	G G
control	0	0	1	1	G G	G G	G G
control	0	0	1	1	G T	G A	G A
control	0	0	2	1	G T	G A	G A
control	0	0	1	1	G G	G G	G G
control	0	0	1	1	G T	G A	G A
control	0	0	1	1	G T	G A	G A
control	0	0	2	1	G T	G A	G A
control	0	0	1	1	G T	G A	G A
control	0	0	1	1	G T	G A	G A
control	0	0	1	1	G T	G A	G A
control	0	0	1	1	G G	G G	G G
control	0	0	1	1	G G	G G	G G
control	0	0	1	1	G G	G G	G G
control	0	0	1	1	G G	G G	G G
control	0	0	1	1	G T	G A	G A
control	0	0	1	1	G G	G G	G G
control	0	0	2	1	G T	G A	G A
control	0	0	1	1	G T	G A	G A
control	0	0	1	1	G T	G A	G A
control	0	0	1	1	G T	G A	G A
control	0	0	1	1	G T	G A	G A
control	0	0	1	1	G G	G G	G G
control	0	0	1	1	G G	G G	G G
control	0	0	1	1	G T	G A	G A
control	0	0	1	1	G T	G A	G A
control	0	0	2	1	G G	G G	G G
control	0	0	2	1	T T	A A	A A
control	0	0	1	1	G G	G G	G G
control	0	0	1	1	G G	G G	G G
control	0	0	1	1	T T	A A	A A
control	0	0	1	1	T T	A A	A A
control	0	0	1	1	G T	G A	G A
control	0	0	1	1	G T	G A	G A
control	0	0	1	1	G G	G G	G G
control	0	0	1	1	G T	G A	G A
control	0	0	1	1	G T	G A	G A
control	0	0	1	1	0 0	G G	G G
control	0	0	1	1	G T	G A	G A
control	0	0	2	1	G T	G A	G A
control	0	0	2	1	T T	G G	A A
control	0	0	1	1	G T	G A	G A
control	0	0	1	1	G T	G A	G A
control	0	0	2	1	G T	G A	G A
control	0	0	1	1	G G	G G	G G
control	0	0	2	1	G T	G A	G A
control	0	0	1	1	G G	G G	G G
control	0	0	1	1	G T	G A	G A
control	0	0	2	1	G T	G A	G A
control	0	0	1	1	G G	G G	G G
control	0	0	1	1	G T	G A	G A
control	0	0	1	1	G T	G A	G A
control	0	0	1	1	G T	G A	G A
control	0	0	2	1	G T	G G	G A
control	0	0	2	1	G T	G G	G A
control	0	0	1	1	G T	G A	G A
control	0	0	1	1	G T	G A	G A
control	0	0	1	1	G T	G A	G A
control	0	0	2	1	T T	G A	A A
control	0	0	1	1	G T	G A	G A
control	0	0	2	1	G T	G A	G A
control	0	0	1	1	G T	G A	G A
control	0	0	1	1	G G	G G	G G
control	0	0	1	1	G T	G A	G A
control	0	0	1	1	G T	G A	G A
control	0	0	1	1	G T	G A	G A
control	0	0	2	1	G T	G A	G A
control	0	0	1	1	G T	G A	G A
control	0	0	2	1	T T	G G	A A
control	0	0	1	1	G G	G G	G G
control	0	0	1	1	T T	A A	A A
control	0	0	1	1	T T	A A	A A
control	0	0	1	1	G T	G A	G A
control	0	0	1	1	G G	G G	G G
control	0	0	1	1	G T	G A	G A
control	0	0	1	1	G G	G G	G G
control	0	0	1	1	G G	G G	G G
control	0	0	1	1	G G	G G	G G
control	0	0	1	1	G T	G A	G A
control	0	0	1	1	G G	G G	G G
control	0	0	1	1	G T	G A	G A
control	0	0	2	1	G G	A A	G G
control	0	0	1	1	G T	G A	G A
control	0	0	1	1	G G	G G	G G
control	0	0	1	1	G T	G A	G A
control	0	0	1	1	G G	G G	G G
control	0	0	1	1	T T	A A	A A
control	0	0	1	1	G G	G G	G G
control	0	0	1	1	T T	A A	A A
control	0	0	1	1	T T	A A	A A
control	0	0	1	1	G T	G A	G A
control	0	0	1	1	G T	G A	G A
control	0	0	1	1	G T	G A	G A
control	0	0	2	1	T T	G A	A A
control	0	0	1	1	G T	G A	G A
control	0	0	1	1	G T	G A	G A
control	0	0	1	1	T T	A A	A A
control	0	0	1	1	G T	G A	G A
control	0	0	2	1	T T	A A	A A
control	0	0	1	1	G G	G G	G G
control	0	0	1	1	T T	A A	A A
control	0	0	1	1	G G	G G	G G
control	0	0	2	1	G G	G G	G G
control	0	0	1	1	G G	G G	G G
control	0	0	1	1	G G	G G	G G
control	0	0	2	1	G T	G A	G A
control	0	0	1	1	G T	G A	G A
control	0	0	1	1	G G	G G	G G
control	0	0	1	1	G G	G G	G G
control	0	0	1	1	G T	G A	G A
control	0	0	1	1	G T	G A	G A
control	0	0	1	1	G G	G G	G G
control	0	0	1	1	G T	G A	G A
control	0	0	1	1	G T	G A	G A
control	0	0	1	1	G T	G A	G A
control	0	0	1	1	T T	A A	A A
control	0	0	1	1	T T	A A	A A
control	0	0	1	1	G G	G G	G G
control	0	0	1	1	G T	G A	G A
control	0	0	1	1	T T	A A	A A
control	0	0	1	1	G T	G A	G A
control	0	0	2	1	G T	G A	G A
control	0	0	1	1	G T	G A	G A
control	0	0	1	1	G T	G A	G A
control	0	0	1	1	G T	G A	G A
control	0	0	1	1	G G	G G	G G
control	0	0	1	1	G G	G G	G G
control	0	0	1	1	G G	G G	G G
control	0	0	1	1	T T	A A	A A
control	0	0	2	1	G G	G G	G G
control	0	0	2	1	G G	G G	G G
control	0	0	1	1	G T	G A	G A
control	0	0	1	1	G G	G G	G G
control	0	0	1	1	G G	G G	G G
control	0	0	1	1	G T	G A	G A
control	0	0	1	1	G T	G A	G A
control	0	0	2	1	G G	G G	G G
control	0	0	1	1	G T	G A	G A
control	0	0	1	1	G T	G A	G A
control	0	0	1	1	G T	G A	G A
control	0	0	1	1	G T	G A	G A
control	0	0	1	1	G G	G G	G G
control	0	0	2	1	G G	G G	G G
control	0	0	1	1	G T	0 0	G A
control	0	0	1	1	G T	G A	G A
control	0	0	1	1	T T	A A	A A
control	0	0	2	1	G G	G G	G G
control	0	0	1	1	G G	G G	G G
control	0	0	1	1	G T	G A	G A
control	0	0	1	1	G G	G G	G G
control	0	0	1	1	G G	G G	G G
control	0	0	1	1	G G	G G	G G
control	0	0	1	1	G T	G A	G A
control	0	0	1	1	T T	A A	A A
control	0	0	1	1	G G	G G	G G
control	0	0	1	1	T T	A A	A A
control	0	0	1	1	T T	A A	A A
control	0	0	1	1	G T	G A	G A
control	0	0	1	1	G G	G G	G G
control	0	0	1	1	T T	A A	A A
control	0	0	1	1	G G	G G	G G
control	0	0	2	1	G G	G G	G G
control	0	0	1	1	T T	A A	A A
control	0	0	1	1	0 0	G A	G A
control	0	0	1	1	G G	G G	G G
control	0	0	2	1	T T	A A	A A
control	0	0	1	1	G G	G G	G G
control	0	0	1	1	G T	G A	G A
control	0	0	1	1	G T	G A	G A
control	0	0	1	1	G T	G A	G A
control	0	0	2	1	G G	G G	G G
control	0	0	1	1	G G	G G	G G
control	0	0	1	1	T T	A A	A A
control	0	0	2	1	G T	G A	G A
control	0	0	1	1	T T	A A	A A
control	0	0	1	1	T T	A A	A A
control	0	0	1	1	G G	G G	G G
control	0	0	1	1	G T	G A	G A
control	0	0	2	1	G T	G A	G A
control	0	0	1	1	G T	G A	G A
control	0	0	1	1	G G	G G	G G
control	0	0	1	1	T T	A A	A A
control	0	0	1	1	G G	G G	G G
control	0	0	1	1	G T	G A	G A
control	0	0	2	1	G G	G G	G G
control	0	0	2	1	G T	G A	G A
control	0	0	1	1	G T	G A	G A
control	0	0	2	1	G T	G A	G A
control	0	0	1	1	G G	G G	G G
control	0	0	2	1	G T	G A	G A
control	0	0	2	1	T T	A A	A A
control	0	0	2	1	G T	G A	G A
control	0	0	2	1	G G	G G	G G
control	0	0	2	1	G T	G A	G A
control	0	0	2	1	G G	G G	G G
control	0	0	2	1	G G	G G	G G
control	0	0	2	1	G T	G A	G A
control	0	0	2	1	G G	G G	G G
control	0	0	2	1	G T	G A	G A
control	0	0	1	1	G T	G A	G A
control	0	0	1	1	T T	A A	A A
control	0	0	2	1	G G	G G	G G
control	0	0	1	1	G T	G A	G A
control	0	0	1	1	G G	G G	G G
control	0	0	1	1	G G	G G	G G
control	0	0	2	1	G G	G G	G G
control	0	0	1	1	G T	G A	G A
